# Supplementary material for: The Association of Calcium Signaling Pathway Gene Variants, Bone Mineral Density and Mild Cognitive Impairment in Elderly People
Source: Genes (Basel). 2023 Mar 30;14(4):828. doi: 10.3390/genes14040828 (PMC10137633; doi:10.3390/genes14040828)
Supplement: Supplementary file 1 [file genes-14-00828-s001.zip]

Archive with 1 entries (1 files):
- genes-2268260-supplementary.pdf
